# Supplementary material for: On Structural and Molecular Order in Cellulose Acetate Butyrate Films
Source: Polymers (Basel). 2023 May 6;15(9):2205. doi: 10.3390/polym15092205 (PMC10181278; doi:10.3390/polym15092205)
Supplement: Supplementary file 1 [file polymers-15-02205-s001.zip]

Archive with 1 entries (1 files):
- polymers-2172164-supplementary.pdf
